# Supplementary material for: The Interactive Effect of Elevated CO2 and Herbivores on the Nitrogen-Fixing Plant Alnus incana ssp. rugosa
Source: Plants (Basel). 2021 Feb 26;10(3):440. doi: 10.3390/plants10030440 (PMC7996819; doi:10.3390/plants10030440)
Supplement: Supplementary file 1 [file plants-10-00440-s001.zip]

Archive with 6 entries (6 files):
- Figure S1.pdf
- __MACOSX/._Figure S1.pdf
- Figure S2.pdf
- __MACOSX/._Figure S2.pdf
- Figure S3.pdf
- __MACOSX/._Figure S3.pdf
